# Supplementary material for: Influence of APOE and RNF219 on Behavioral and Cognitive Features of Female Patients Affected by Mild Cognitive Impairment or Alzheimer’s Disease
Source: Front Aging Neurosci. 2018 Apr 13;10:92. doi: 10.3389/fnagi.2018.00092 (PMC5932379; doi:10.3389/fnagi.2018.00092)
Supplement: TABLE S1 — Summary data and Analysis of Covariance (ANCOVA) of neuropsychological scores in MCI subjects. ANCOVA was performed in order to evaluate the main and interaction effects of APOE and RNF219 genotype controlling for age and education level. Significant p-values, corrected for multiple comparisons using the Benjamini–Hochberg correction at a false discovery rate (FDR) of 5%, are shown in bold. [file Table_1.xls]

## Sheet: SuppTable 1
Supplementary Table 1. Summary data and Analysis of Covariance (ANCOVA) of neuropsychological scores in MCI subjects. ANCOVA was performed in order to evaluate the main and interaction effects of APOE and RNF219 genotype controlling for age and education level. Significant p values, corrected for multiple comparisons using the Benjamini-Hochberg correction at a false discovery rate (FDR) of 5%, a…
	APOE-ε4 carrier RNF219-G carrier		APOE-ε4 carrier RNF219-G non carrier		APOE-ε4 non carrier RNF219-G carrier		APOE-ε4 non carrier RNF219-G non carrier			ANCOVA, p					Fisher least significant difference (LSD) post-hoc test, p
Characteristic	Mean (SD)	Median (Interquatile range)	Mean (SD)	Median (Interquatile range)	Mean (SD)	Median (Interquatile range)	Mean (SD)	Median (Interquatile range)	Levene test, p	Age	Education level	APOE genotype	RNF219 genotype	APOE genotype x RNF219 genotype	APOE-e4 carrier_RNF219-G carrier vs APOE-e4 carrier_RNF219-G non carrier	APOE-e4 carrier_RNF219-G carrier vs APOE-e4 non carrier_RNF219-G carrier	APOE-e4 carrier_RNF219-G carrier vs APOE-e4 non carrier_RNF219-G non carrier	APOE-e4 carrier_RNF219-G non carrier vs APOE-e4 non carrier_RNF219-G carrier	APOE-e4 carrier_RNF219-G non carrier vs APOE-e4 non carrier_RNF219-G non carrier	APOE-e4 non carrier_RNF219-G carrier vs APOE-e4 non carrier_RNF219-G non carrier
NPI, Delusion	0 (0)	0 (0 - 0)	0.03 (0.18)	0 (0 - 0)	0 (0)	0 (0 - 0)	0 (0)	0 (0 - 0)	0.0783307	0.16709	0.269812	0.477446	0.648914	0.524844	0.54457	>0.99	>0.99	0.422424	0.232033	>0.99
NPI, Hallucination	0 (0)	0 (0 - 0)	0 (0)	0 (0 - 0)	0 (0)	0 (0 - 0)	0.1 (0.5)	0 (0 - 0)	0.170537	0.767279	0.969647	0.692737	0.678034	0.662957	>0.99	>0.99	0.615072	>0.99	0.326232	0.501706
NPI, Agitation/aggression	0.2 (0.4)	0 (0 - 0)	1 (2)	0 (0 - 0)	1 (1)	0 (0 - 0.75)	1 (2)	0 (0 - 1)	0.296425	0.0839803	<0.001	0.167727	0.380338	0.899383	0.457768	0.648646	0.329852	0.764969	0.659846	0.544988
NPI, Depression/dysphoria	3 (3)	2 (1 - 6)	2 (2)	2 (0 - 3)	4 (3)	3.5 (0.25 - 6)	3 (3)	3 (0.5 - 6)	0.192966	0.00112542	0.970597	0.332095	0.633886	0.385974	0.499335	0.732649	0.831864	0.160863	0.0823238	0.809362
NPI, Anxiety	7 (3)	6 (6 - 9)	3 (3)	2 (0 - 4)	2 (3)	1 (0 - 2.75)	3 (4)	2 (0 - 4)	0.592504	0.063	0.1566	0.0738	0.0996	0.003	0.0087	0.0087	0.0168	0.6848	0.3752	0.3752
NPI, Elation/euphoria	1 (2)	0 (0 - 0)	0.1 (0.4)	0 (0 - 0)	0 (0)	0 (0 - 0)	0.3 (0.9)	0 (0 - 0)	<0.001	0.4465	0.4053	0.4053	0.4053	0.228	0.0569584	0.0567243	0.166314	0.725469	0.278777	0.272687
NPI, Apathy/indifference	2 (3)	0 (0 - 3)	1 (2)	0 (0 - 2)	2 (3)	1.5 (0 - 3.75)	2 (3)	0 (0 - 2.5)	0.330355	0.89566	0.952386	0.552947	0.428699	0.839232	0.708422	0.657457	0.915833	0.246465	0.593871	0.411436
NPI, Disinhibition	0.2 (0.4)	0 (0 - 0)	0.1 (0.7)	0 (0 - 0)	0.1 (0.3)	0 (0 - 0)	1 (2)	0 (0 - 0)	0.000806504	0.928393	0.787507	0.589321	0.474959	0.364958	0.90278	0.879627	0.408626	0.947201	0.0655022	0.182813
NPI, Irritability/lability	0.4 (0.9)	0 (0 - 0)	2 (2)	1 (0 - 2)	2 (2)	2.5 (0 - 3)	1 (2)	0 (0 - 2)	0.252546	0.036	0.6196	0.3715	0.9208	0.1573	0.168599	0.06634	0.493776	0.338342	0.163962	0.0556578
NPI, Aberrant motor behaviour	2 (3)	0 (0 - 4)	0.2 (0.6)	0 (0 - 0)	1 (1)	0 (0 - 1.5)	1 (2)	0 (0 - 0)	0.00758529	0.8819	0.5168	0.6831	0.15	0.3442	0.1374	0.3732	0.1845	0.4331	0.4579	0.6263
NPI, Sleep and night time disturbance	3 (3)	3 (0 - 4)	2 (2)	0 (0 - 3)	2 (2)	1.5 (0 - 3)	1 (2)	0 (0 - 3)	0.713216	0.925247	0.194364	0.258442	0.177287	0.77778	0.300404	0.543243	0.153408	0.64542	0.450828	0.325698
NPI, Appetite/eating disturbance	1 (1)	0 (0 - 0)	1 (1)	0 (0 - 0)	1 (2)	0 (0 - 0)	1 (2)	0 (0 - 0)	0.154729	0.495347	0.900148	0.521605	0.944791	0.922737	0.958145	0.788432	0.621029	0.635892	0.285462	0.803416
NPI total score	19 (8)	18 (19 - 24)	11 (8)	10 (5 - 14)	14 (8)	16 (7.5 - 19.5)	14 (13)	9 (5 - 19)	0.0707899	0.1165	0.3728	>0.99	0.3257	0.3257	0.103143	0.424977	0.312262	0.331269	0.206438	0.899115
Activity of daily living (ADL)	6.4 (0.9)	6 (6 - 6)	6.4 (0.8)	6 (6 - 6)	7 (2)	6 (6 - 6.75)	6.3 (0.8)	6 (6 - 6)	0.0192766	<0.001	0.548335	0.677232	0.228768	0.072191	0.845934	0.4158	0.666866	0.33319	0.221886	0.0703689
Instrumental activity of daily living (IADL)	8.6 (0.9)	8 (8 - 9)	9 (2)	9 (8 - 10)	9 (2)	8 (8 - 8.75)	10 (3)	8 (8 - 10)	0.0390357	0.000909744	0.870122	0.584194	0.943769	0.0783663	0.322338	0.328642	0.622541	0.872787	0.318361	0.39793
Rey Auditory Verbal Learning Immediate	19 (7)	23 (19 - 28)	24 (7)	21 (17 - 23)	26 (4)	26.5 (22.25 - 29.75)	24 (8)	25 (16.5 - 30.5)	0.133217	0.038	0.1482	0.8125	0.8414	0.9189	0.131655	0.0660762	0.141376	0.432743	0.914093	0.382322
Rey Auditory Verbal Learning Delayed	3 (3)	1 (1 - 2)	3 (3)	2 (0 - 6)	4 (3)	4 (1.25 - 5.75)	4 (3)	3 (1.5 - 5)	0.588739	0.529622	<0.001	0.361752	0.870767	0.516461	0.749903	0.39987	0.400353	0.397387	0.310123	0.865145
Raven matrice PM47	23 (4)	23 (20 - 27)	24 (4)	24 (21 - 25)	21 (4)	21.5 (19 - 23.8)	21 (5)	21 (18 - 24.5)	0.342254	0.662	<0.001	0.662	0.8708	0.662	0.517014	0.704776	0.757057	0.155228	0.0617179	0.865934
Rey-Osterrieth complex figure copy	25 (7)	25 (21 - 29)	25 (7)	24 (20.5 - 30)	23 (7)	22.75 (18.875 - 27.75)	25 (6)	25.5 (21.125 - 31)	0.263266	0.8457	0.0045	0.8457	0.8457	0.8457	0.857628	0.550874	0.898037	0.257508	0.917747	0.279301
Rey-Osterrieth complex figure recall	6 (2)	5.5 (5 - 7)	5 (4)	5.5 (2.375 - 7.625)	7 (4)	7 (5.125 - 9.5)	8 (5)	6.5 (4.5 - 10.75)	0.124659	0.431685	0.880396	0.125338	0.770809	0.797017	0.960933	0.412804	0.242376	0.245566	0.059	0.757688
Stroop Test Time Interference	65 (9)	61 (61 - 63)	61 (19)	59 (46 - 70)	69 (17)	66.5 (56 - 81.75)	60 (12)	61 (53.5 - 68)	0.11915	0.2583	0.004	0.7803	0.2583	0.7803	0.449107	0.650413	0.515472	0.0944218	0.820804	0.119902
Phonemic Verbal Fluency	22 (9)	32 (25 - 36)	30 (9)	17 (18 - 29)	24 (8)	22 (18.75 - 28.75)	24 (10)	22 (17 - 29)	0.871647	0.5098	<0.001	0.5098	0.247	0.247	0.2196	0.3527	0.3527	0.4458	0.3527	0.9208
Semantic Verbal Fluency	16 (5)	15 (12 - 20)	14 (4)	13 (12 - 17)	13 (5)	14 (13 - 18.5)	15 (4)	12 (10.25 - 13.75)	0.821948	0.6276	0.6276	0.6276	0.6862	0.1765	0.3744	0.2838	0.7697	0.3744	0.2838	0.261
