# Supplementary material for: Influence of APOE and RNF219 on Behavioral and Cognitive Features of Female Patients Affected by Mild Cognitive Impairment or Alzheimer’s Disease
Source: Front Aging Neurosci. 2018 Apr 13;10:92. doi: 10.3389/fnagi.2018.00092 (PMC5932379; doi:10.3389/fnagi.2018.00092)
Supplement: TABLE S2 — Summary data and analysis of covariance (ANCOVA) of neuropsychological scores in AD patients. ANCOVA was performed in order to evaluate the main and interaction effects of APOE and RNF219 genotype controlling for age and education level. Significant p-values, corrected for multiple comparisons using the Benjamini–Hochberg correction at a false discovery rate (FDR) of 5%, are shown in bold. [file Table_2.xls]

## Sheet: SuppTable 2
Supplementary Table 2. Summary data and Analysis of Covariance (ANCOVA) of neuropsychological scores in AD patients. ANCOVA was performed in order to evaluate the main and interaction effects of APOE and RNF219 genotype controlling for age and education level. Significant p values, corrected for multiple comparisons using the Benjamini-Hochberg correction at a false discovery rate (FDR) of 5%, ar…
	APOE-ε4 carrier RNF219-G carrier		APOE-ε4 carrier RNF219-G non carrier		APOE-ε4 non carrier RNF219-G carrier		APOE-ε4 non carrier RNF219-G non carrier			ANCOVA, p					Fisher least significant difference (LSD) post-hoc test, p
Characteristic	Mean (SD)	Median (Interquatile range)	Mean (SD)	Median (Interquatile range)	Mean (SD)	Median (Interquatile range)	Mean (SD)	Median (Interquatile range)	Levene test, p	Age	Education level	APOE genotype	RNF219 genotype	APOE genotype x RNF219 genotype	APOE-e4 non carrier_RNF219-G non carrier vs APOE-e4 non carrier_RNF219-G carrier	APOE-e4 non carrier_RNF219-G non carrier vs APOE-e4 carrier_RNF219-G non carrier	APOE-e4 non carrier_RNF219-G non carrier vs APOE-e4 carrier_RNF219-G carrier	APOE-e4 non carrier_RNF219-G carrier vs APOE-e4 carrier_RNF219-G non carrier	APOE-e4 non carrier_RNF219-G carrier vs APOE-e4 carrier_RNF219-G carrier	APOE-e4 carrier_RNF219-G non carrier vs APOE-e4 carrier_RNF219-G carrier
NPI, Delusion	2 (3)	0 (0 - 2.3)	1 (3)	0 (0 - 1.5)	1 (1)	0 (0 - 2.3)	1 (2)	0 (0 - 0)	0.0194713	0.1125	0.82	0.205	0.9359	0.9359	0.698602	0.143751	0.149084	0.544328	0.375935	0.629603
NPI, Hallucination	0.3 (0.7)	0 (0 - 0)	1 (2)	0 (0 - 0)	1 (1)	0 (0 - 0)	0 (1)	0 (0 - 0)	0.104763	0.15114	0.107953	0.531824	0.33056	0.221459	0.665811	0.163404	0.878647	0.603953	0.659264	0.320964
NPI, Agitation/aggression	2 (2)	1.5 (0 - 4)	2 (3)	1.5 (0 - 5.25)	2 (3)	0 (0 - 0)	2 (2)	1.5 (0 - 3)	0.383359	0.786605	0.0695505	0.188913	0.518828	0.80293	0.884689	0.212203	0.616706	0.337162	0.609492	0.774904
NPI, Depression/dysphoria	5 (3)	5 (3.25 - 8)	4 (3)	3 (1 - 6)	3 (3)	2.5 (1.25 - 5.5)	3 (3)	2 (0.25 - 6)	0.877707	0.317674	0.273583	0.195594	0.501813	0.430626	0.93897	0.624874	0.181176	0.693398	0.255311	0.330059
NPI, Anxiety	5 (4)	5.5 (1.75 - 8.25)	3 (3)	0.5 (0 - 5.5)	4 (4)	2 (1.25 - 5.25)	2 (3)	0 (0 - 2.75)	0.171854	0.978	0.978	0.722	0.015	0.721	0.166	0.878	0.03	0.166	0.383	0.0407323
NPI, Elation/euphoria	1 (3)	0 (0 - 0)	0.2 (0.9)	0 (0 - 0)	1 (1)	0 (0 - 0.75)	0 (1)	0 (0 - 0)	0.0135199	0.78075	0.974195	0.979892	0.123549	0.571643	0.446573	0.545171	0.284123	0.266912	0.758812	0.168194
NPI, Apathy/indifference	6 (4)	8 (3 - 8)	6 (4)	5 (3 - 9)	6(4)	6 (3.25 - 8)	5 (3)	4 (2.25 - 8)	0.534607	0.157259	0.140945	0.371715	0.77369	0.609071	0.533478	0.101754	0.358354	0.61513	0.775651	0.897654
NPI, Disinhibition	2 (2)	0 (0 - 3.25)	2 (3)	0 (0 - 2)	2 (3)	0 (0 - 2)	1 (2)	0 (0 - 1)	0.0324142	0.91335	0.989524	0.526909	0.445948	0.553449	0.287953	0.187247	0.317947	0.900011	0.98034	0.885067
NPI, Irritability/lability	4 (4)	3 (0 - 6.5)	3 (4)	2 (0 - 6)	2 (4)	1 (0 - 3.5)	2 (3)	0 (0 - 3)	0.370744	0.679173	0.596059	0.124544	0.741369	0.873152	0.829515	0.183399	0.176066	0.49713	0.348372	0.633378
NPI, Aberrant motor behaviour	4 (5)	1 (0 - 7.5)	3 (4)	0 (0 - 6)	4 (4)	3.5 (0.5 - 7.5)	2 (3)	0 (0 - 4)	0.0126725	0.816269	0.28229	0.709349	0.205864	0.570764	0.125777	0.461335	0.233886	0.338809	0.866087	0.494014
NPI, Sleep and night time disturbance	1 (2)	0 (0 - 3.3)	3 (4)	2.5 (0 - 4)	4 (5)	2 (0 - 7.5)	2 (3)	0 (0 - 3)	0.121378	0.1835	0.6983	0.6983	0.9178	0.146	0.0633959	0.104765	0.81858	0.496665	0.120258	0.228451
NPI, Appetite/eating disturbance	5 (4)	5 (0 - 6.5)	3 (3)	2 (0 - 6)	3 (4)	1.5 (0 - 5.5)	2 (3)	0 (0 - 4)	0.41258	0.347963	0.569535	0.266047	0.179726	0.891352	0.32313	0.293342	0.0727587	0.815023	0.463531	0.283243
NPI total score	37 (25)	36 (30 - 40.25)	31 (19)	24 (18.25 - 45)	32 (22)	29.50 (19.75 - 39.25)	22 (14)	21 (14.25 - 27)	0.126845	0.220916	0.73463	0.0982464	0.180048	0.594888	0.594887	0.240424	0.325264	>0.99	0.935409	0.911262
Activity of daily living (ADL)	1.4 (0.8)	1.63 (1 - 1.97)	1.3 (0.7)	1.22 (0.87 - 1.50)	1.2 (0.7)	1.38 (0.48 - 1.67)	1.2 (0.6)	1.19 (0.69 - 1.56)	0.729988	0.656261	0.576195	0.395167	0.759738	0.757828	0.979369	0.528001	0.388151	0.668321	0.48281	0.667006
Instrumental activity of daily living (IADL)	11 (7)	9 (6.75 - 12.5)	9 (4)	7 (6 - 11.5)	10 (4)	9.5 (7.25 - 12.25)	9 (4)	8 (6 - 10)	0.238131	0.0795	0.8346	0.744	0.744	0.9495	0.380225	0.805028	0.189224	0.508595	0.675526	0.272831
Rey Auditory Verbal Learning Immediate	3 (2)	3 (2.75 - 4.25)	4 (2)	4 (2 - 5)	3 (2)	3 (1 - 4)	4 (2)	3 (4 -5)	0.523435	0.7968	0.2185	0.7393	0.7393	0.7393	0.203024	0.706747	0.779267	0.15117	0.460906	0.62154
Rey Auditory Verbal Learning Delayed	21 (7)	22. 65 (15.95 - 25.4)	22 (9)	21.05 (14.65 - 29.75)	16 (11)	20 (9.9 - 21.20)	23 (7)	23.15 (20.03 - 26.98)	0.136557	0.1033	0.6296	0.3488	0.1033	0.3488	0.1566	0.7544	0.7544	0.2139	0.455	0.7751
Raven matrice PM47	2 (3)	0 (0 - 4.28)	2 (2)	0 (0 - 3.05)	2 (2)	0 (0 - 4.8)	2 (3)	0 (0 - 3.08)	0.823939	0.192679	0.792262	0.736064	>0.99	0.981343	0.899843	0.9077	0.74392	0.964057	0.870375	0.810949
Rey-Osterrieth complex figure copy	1 (1)	0 (0 - 0)	2 (3)	0 (0 - 4)	0.4 (0.8)	0 (0 - 0.5)	1 (2)	0 (0 - 1.75)	0.00371832	0.21544	0.806115	0.378083	0.0968667	0.371214	0.526684	0.0998429	0.600886	0.0992408	0.955151	0.135723
Rey-Osterrieth complex figure recall	6 (5)	5 (3 - 7)	14 (11)	13 (3.5 - 24.5)	12 (10)	11.5 (2.75 - 19.5)	9 (8)	5 (2.75 - 13.5)	0.0351564	0.0155502	0.797585	0.821726	0.224628	0.0789345	0.538514	0.0770616	0.523988	0.60094	0.339233	0.104261
Stroop Test Time Interference	20 (9)	23 (17 - 23.5)	20 (10)	19.5 (14 - 29.75)	16 (11)	15 (8 - 22)	17 (11)	15.5 (10.25 - 24.5)	0.795963	0.8884	0.05	0.6993	0.8884	0.8884	0.994845	0.295816	0.971059	0.574503	0.912446	0.964258
Phonemic Verbal Fluency	21 (6)	21.8 (15.25 - 26.15)	20 (6)	20.2 (18.03 - 24.33)	17 (8)	18.3 (13.3 - 21.3)	20 (6)	19.5 (17.73 - 23)	0.502679	0.325258	0.524407	0.141132	0.322412	0.2712	0.132886	0.892727	0.713856	0.133276	0.167069	0.785823
Semantic Verbal Fluency	7 (6)	9.25 (4.63 - 10.13)	5 (5)	5.5 (0 -9.69)	3 (5)	0 (0 - 7.31)	7 (6)	7.75 (0 - 10.69)	0.800993	0.502118	0.190757	0.60551	0.502391	0.515332	0.243947	0.540939	0.956951	0.501504	0.426102	0.710859
